# Supplementary material for: Downsizing a heavyweight: factors and methods that revise weight estimates of the giant fossil whale Perucetus colossus
Source: PeerJ. 2024 Feb 29;12:e16978. doi: 10.7717/peerj.16978 (PMC10909350; doi:10.7717/peerj.16978)
Supplement: Supplemental Information 1 [file peerj-12-16978-s001.zip]

Archive with 23 entries (20 files):
- R/
- R/Balaenoptera_musculus/
- R/Balaenoptera_musculus/BodyL.png
- R/Balaenoptera_musculus/BodyV.png
- R/Balaenoptera_musculus/Cfin.png
- R/Balaenoptera_musculus/Dfin.png
- R/Balaenoptera_musculus/Ffin.png
- R/Blue_whale_body_mass_from_length.R
- R/Body_mass_from_bone_mass.R
- R/Body_mass_from_volume.R
- R/Bone_mass_variation_in_whales.R
- R/Buffrenil_EA_1985.csv
- R/cetacea.nwk
- R/Cetacea_dry.nwk
- R/Cetacea_wet.nwk
- R/Domning_Buffrenil_1991.csv
- R/Perucetus/
- R/Perucetus/BodyL.png
- R/Perucetus/Cfin.png
- R/Perucetus/Ffin.png
- R/Perucetus/Hfin.png
- R/Whale_mass_length.csv
- Supplementary Figure 1.pdf
