# Supplementary material for: Downsizing a heavyweight: factors and methods that revise weight estimates of the giant fossil whale Perucetus colossus
Source: PeerJ. 2024 Feb 29;12:e16978. doi: 10.7717/peerj.16978 (PMC10909350; doi:10.7717/peerj.16978)
Supplement: Supplemental Information 1 [file peerj-12-16978-s001.zip › R/Buffrenil_EA_1985.csv]

Ref.no.	Sex	Age	bodyL	bodyM	boneM
1041	M	0	1.23	0.019	0.00076
1087	M	0	0.99	0.0085	0.0004638
1220	M	0	1.17		0.00078
1282	F	0	1.45		0.0011945
975	M	1	1.48		0.0014016
1073	M	2	1.71	0.058	0.001997
1081	M	2	1.74	0.055	0.0019619
1226	F	2	1.63	0.047	0.0018567
987	M	3	1.65		0.0019273
998	M	3	1.77		0.0021653
1102	F	3	1.77	0.066	0.0022949
1194	M	3	1.8	0.065	0.00265434
1242	M	3	1.87	0.063	0.0021594
1244	M	3	1.8	0.06	0.0019431
1280	M	3	1.84	0.07	0.0021208
1286	M	3	1.79		0.0023347
1570	M	3	1.43	0.03	0.0013038
1065	F	4	1.89		0.0024306
1213	M	4	1.73	0.072	0.0025268
1113	M	5	1.94	0.071	0.0034219
1173	M	5	1.75		0.0022144
1611	F	5	1.98	0.09	0.0031971
1521	M	6	2.2	0.072	0.0034152
1650	F	6	1.7	0.048	0.0019163
1064	M	7	1.8		0.002281
1114	F	7	1.87	0.062	0.0025259
1192	M	7	1.87		0.0024941
1552	M	7	1.77	0.053	0.0018781
1056	M	8	1.95	0.056	0.0025714
1649	F	8	1.96	0.096	0.0030024
1669	M	8	1.9	0.0805	0.0027607
953	F	9	1.99		0.0029249
1083	F	9	1.87	0.059	0.0029174
1276	F	9	2.01	0.0825	0.0030294
1520	M	11	2.1	0.078	0.0033116
1078	F	12	2.04	0.078	0.0032044
1149	M	12	2.15		0.0040757
1167	F	12	2.08	0.111	0.003415
1191	M	13	2.2		0.0047484
1235	F	13	1.71	0.053	0.0021408
1186	F	14	2	0.081	0.0033634
1505	F	14	2.02	0.09	0.0037101
963	M	15	2.28		0.0039902
1079	F	15	2.11	0.1065	0.0034263
1196	F	15	1.95	0.067	0.0025235
1503	F	15	2.15	0.086	0.0030776
1039	F	16	2.04	0.075	0.0033232
1278	M	16	2.23	0.13	0.0045537
957	F	17	2.12		0.0034981
1068	F	17	1.99		0.0031129
1221	M	18	2.1		0.0038553
1260	F	18	2.02	0.086	0.0030365
1162	F	20	2.08		0.0036949
1012	F	21	1.98		0.0029705
1169	F	22	1.95	0.11	0.0029879
1281	M	22	2.22		0.0047495
1265	F	23	2.08	0.083	0.0037599
1126	F	24	1.98	0.098	0.0029987
1237	F	26	1.99	0.093	0.0032026
1541	F	27	2.06	0.086	0.0031678
1290	F	28	2.1		0.0035431
