# Supplementary material for: Downsizing a heavyweight: factors and methods that revise weight estimates of the giant fossil whale Perucetus colossus
Source: PeerJ. 2024 Feb 29;12:e16978. doi: 10.7717/peerj.16978 (PMC10909350; doi:10.7717/peerj.16978)
Supplement: Supplemental Information 1 [file peerj-12-16978-s001.zip › R/cetacea.nwk]

((Physeter_catodon:32.70000000,((Pontoporia_blainvillei:24.86478000,(Phocoena_phocoena:17.63872000,((Grampus_griseus:7.00891000,Steno_bredanensis:7.00891000)'14':0.72604000,(Delphinus_delphis:2.24720000,Tursiops_truncatus:2.24720000)'13':5.48775000)'25':9.90377000)'37':7.22606000)'36':4.95336000,((Mesoplodon_europaeus:9.89000000,Mesoplodon_mirus:9.89000000)'35':4.50072000,Mesoplodon_carlhubbsi:14.39072000)'34':15.42742000)'43':2.88186000)'33':1.69650000,((Eubalaena_glacialis:7.23420000,Balaena_mysticetus:7.23420000)'51':20.06580000,(Megaptera_novaeangliae:9.85843000,Balaenoptera_musculus:9.85843000)'50':17.44157000)'49':7.09650000);
