# Supplementary material for: Downsizing a heavyweight: factors and methods that revise weight estimates of the giant fossil whale Perucetus colossus
Source: PeerJ. 2024 Feb 29;12:e16978. doi: 10.7717/peerj.16978 (PMC10909350; doi:10.7717/peerj.16978)
Supplement: Supplemental Information 1 [file peerj-12-16978-s001.zip › R/Cetacea_wet.nwk]

(Physeter_catodon:34.39650000,(Eubalaena_japonica:27.30000000,((Balaenoptera_physalus:6.76000000,Megaptera_novaeangliae:6.76000000)'14':3.09843000,((Balaenoptera_edeni:4.48887000,Balaenoptera_borealis:4.48887000)'13':4.29915000,Balaenoptera_musculus:8.78802000)'25':1.07041000)'37':17.44157000)'36':7.09650000);
