# Supplementary material for: Downsizing a heavyweight: factors and methods that revise weight estimates of the giant fossil whale Perucetus colossus
Source: PeerJ. 2024 Feb 29;12:e16978. doi: 10.7717/peerj.16978 (PMC10909350; doi:10.7717/peerj.16978)
Supplement: Supplemental Information 1 [file peerj-12-16978-s001.zip › R/Domning_Buffrenil_1991.csv]

Ref.no.	Sex	bodyL	bodyM	WC	WF	WS	WR	WV	boneM
551.68	M	1.19	32	0.466	0.067	0.068	0.46	0.21	1.271	0.03971875
527.902	F	1.22	30	0.355	0.055	0.042	0.284	0.198	0.934	0.031133333
551.668	F	1.24	21	0.284	0.045	0.036	0.237	0.145	0.747	0.035571429
530.298	M	1.31	23	0.451	0.066	0.056	0.454	0.216	1.243	0.054043478
551.673	M	1.33	20	0.337	0.05	0.036	0.23	0.188	0.841	0.04205
551.658	M	1.33	38	0.348	0.071	0.054	0.375	0.215	1.063	0.027973684
551.664	F	1.34	41	0.58	0.097	0.082	0.565	0.4	1.724	0.04204878
551.675	F	1.35	37	0.453	0.066	0.046	0.366	0.253	1.184	0.032
551.679	M	1.39	35	0.571	0.081	0.069	0.493	0.23	1.444	0.041257143
550.319	M	1.41	52	0.697	0.127	0.101	0.911	0.473	2.309	0.044403846
551.674	M	1.44	28	0.411	0.044	0.057	0.409	0.339	1.26	0.045
550.324	M	1.47	50	0.655	0.099	0.072	0.646	0.349	1.821	0.03642
530.296	M	1.59	23	0.62	0.093	0.08	0.602	0.341	1.736	0.075478261
55..666	M	1.75	150	1.09	0.147	0.226	1.895	0.815	4.173	0.02782
550.325	M	1.76	90	1.103	0.212	0.206	2.135	0.947	4.603	0.051144444
551.667	M	1.96	175	1.215	0.198	0.243	1.154	0.993	3.803	0.021731429
527.906	M	1.98	161	1.871	0.509	0.407	5.333	2.143	10.263	0.063745342
527.919	F	2.06		2.742	0.726	0.527	9.211	3.85	17.056
550.42	M	2.13		2.344	0.661	0.373	7.443	2.732	13.553
550.323	F	2.18	136	1.991	0.508	0.402	5.761	2.886	11.548	0.084911765
551.67	M	2.18	193	1.843	0.409	0.355	4.742	2.343	9.692	0.050217617
530.328	F	2.24	167	1.865	0.429	0.385	5.068	2.507	10.254	0.061401198
551.66	M	2.28	182	2.452	0.753	0.563	8.133	3.692	15.593	0.085675824
554.18	F	2.3	241	2.381	0.67	0.445	8.167	2.827	14.49	0.060124481
MSW.11	F	2.41	258	2.451	0.735	0.666	7.645	3.968	15.465	0.05994186
527.911	F	2.45	240	2.456	0.736	0.61	8.009	3.493	15.304	0.063766667
550.32	M	2.48	218	1.917	0.524	0.474	5.843	3.093	11.851	0.054362385
550.328	F	2.49		2.014	0.591	0.51	6.862	3.129	13.106
327.926	F	2.54		2.086	0.595	0.512	7.381	3.107	13.681
550.327	F	2.63		2.429	0.723	0.679	8.891	3.92	16.642
530.297	M	2.63	400	2.806	0.895	0.719	11.028	5.141	20.589	0.0514725
527.925	M	2.7		2.462	0.818	0.609	9.272	4.279	17.44
551662	F	2.7	454	2.503	0.77	0.726	9.506	4.145	17.65	0.038876652
527.924	M	2.71		2.76	0.891	0.799	11.125	4.918	20.493
530.329	M	2.71	420	3.3	1.527	0.998	12.435	5.81	24.07	0.057309524
527.905	F	2.72	340	2.88	1.301	0.969	14.603	5.156	24.909	0.073261765
551.657	M	2.73	363	2.729	1.091	0.774	12.013	5.998	22.605	0.062272727
529.91	F	2.75		2.79	0.832	0.684	12.69	4.708	21.704
530.316	F	2.75	431	3.495	1.432	1.1	22.6	7.4	36.027	0.083589327
551.671	M	2.79	422	3.102	1.342	0.917	11.903	5.947	23.211	0.05500237
530.311	M	2.85	429	3.23	1.457	1.06	15.554	6.42	27.721	0.064617716
530.309	F	2.85	431	3.11	1.052	0.973	12.8	5.393	23.328	0.05412529
551.661	F	2.87	408	3.516	1.725	1.229	20.897	7.754	35.121	0.086080882
530.315	M	2.91	454	3.36	1.625	1.047	15.046	6.858	27.936	0.06153304
551.659	M	2.92	499	3.019	1.297	0.85	13.405	5.58	24.151	0.048398798
551.681	M	2.92	500	3.188	1.446	1.171	14.913	5.919	26.637	0.053274
550.418	M	2.93		3.169	1.556	0.854	11.857	5.851	23.287
552.36	M	2.95	335	3.02	1.711	0.991	16.233	5.595	27.55	0.082238806
55.329	M	2.96		2.979	1.54	1.003	14.988	6.481	26.991
527.904	M	3	495	3.68	2.075	1.376	16.455	8.277	31.863	0.064369697
527.916	M	3	543	3.214	1.968	1.219	16.676	7.248	30.325	0.055847145
527.907	M	3.07	531	3.361	2.198	1.354	19.656	8.868	35.437	0.066736347
550.326	M	3.07	567	3.559	1.875	1.218	15.407	6.998	29.057	0.051246914
551.663	F	3.07	600	3.652	1.97	1.331	18.915	8.132	34	0.056666667
527.909	F	3.1		3.74	1.82	1.598	24.987	8.263	40.408
550.416	M	3.13		3.6	1.913	1.272	15.95	7.033	29.768
551.665	M	3.14	600	4.08	2.562	1.81	21.909	9.01	39.371	0.065618333
551.627	M	3.2	835	4.054	3.003	1.852	20.206	10.38	39.495	0.047299401
550.321	F	3.22	504	3.67	1.75	1.18	25.436	8.983	41.019	0.081386905
527.901	M	3.24	454	3.696	2.257	1.493	18.395	9.104	34.945	0.076971366
527.9	F	3.34		3.981	1.814	1.38	21.663	10.049	38.887
217.927	F	3.4	681	3.919	1.663	1.458	28.653	9.123	44.816	0.065809104
530.299	F	3.55	1057	4.796	2.4	1.835	36.711	12.648	58.39	0.055241249
550.332	U			3.948	1.521	1.059	22.989	7.556	37.073
