# Supplementary material for: Downsizing a heavyweight: factors and methods that revise weight estimates of the giant fossil whale Perucetus colossus
Source: PeerJ. 2024 Feb 29;12:e16978. doi: 10.7717/peerj.16978 (PMC10909350; doi:10.7717/peerj.16978)
Supplement: Supplemental Information 1 [file peerj-12-16978-s001.zip › R/Whale_mass_length.csv]

ID_or_Date	Species	grp1	grp2	Sex	Pregnant	Bone	Geography	bodyL	bodyM	boneM	Source
N.No.113.B.M.	Balaenoptera_musculus	Blue_wet	Blue	M	N	wet	U	24.9936	87.64	15.38	Nishiwaki (1950)
N.No.1148.B.F.	Balaenoptera_musculus	Blue_wet	Blue	F	Y	wet	U	25.2984	110.209	17.16	Nishiwaki (1950)
H.No.271.B.F.	Balaenoptera_musculus	Blue_wet	Blue	F	Y	wet	U	25.2984	96.494	19.906	Nishiwaki (1950)
H.No. 281.B.F.	Balaenoptera_musculus	Blue_wet	Blue	F	N	wet	U	24.0792	76.277	14.45	Nishiwaki (1950)
N.No. 207.B.F.	Balaenoptera_musculus	Blue_wet	Blue	F	Y	wet	U	25.2984	94.23	16.98	Nishiwaki (1950)
N.No. 210.B.F.	Balaenoptera_musculus	Blue_wet	Blue	F	N	wet	U	21.336	56.71	10.79	Nishiwaki (1950)
H.No.325.B.F.	Balaenoptera_musculus	Blue_wet	Blue	F	N	wet	U	23.4696	70.061	13.614	Nishiwaki (1950)
N.No. 233.B.M.	Balaenoptera_musculus	Blue_wet	Blue	M	N	wet	U	24.6888	84.05	15.01	Nishiwaki (1950)
N.No.230.B.F.	Balaenoptera_musculus	Blue_wet	Blue	F	N	wet	U	23.7744	68.92466586	11.98	Nishiwaki (1950)
H.No.367.B.M.	Balaenoptera_musculus	Blue_wet	Blue	M	N	wet	U	23.1648	63.07047619	12.595	Nishiwaki (1950)
H.No.239.B.M.	Balaenoptera_musculus	Blue_wet	Blue	M	N	wet	U	22.2504	56.47877013	10.83	Nishiwaki (1950)
N.no.247.B.M.	Balaenoptera_musculus	Blue_wet	Blue	M	N	wet	U	22.86	68.96301668	12.75	Nishiwaki (1950)
N.no.279.B.F.	Balaenoptera_musculus	Blue_wet	Blue	F	N	wet	U	23.1648	77.62762763	11.93	Nishiwaki (1950)
H.No.435.B.F.	Balaenoptera_musculus	Blue_wet	Blue	F	N	wet	U	25.2984	93.48324141	20.08	Nishiwaki (1950)
N.No.280.B.M.	Balaenoptera_musculus	Blue_wet	Blue	M	N	wet	U	22.5552	77.41027445	11.1	Nishiwaki (1950)
H.No.438.B.M.	Balaenoptera_musculus	Blue_wet	Blue	M	N	wet	U	25.2984	107.8121376	19.607	Nishiwaki (1950)
N.No.319.B.F.	Balaenoptera_musculus	Blue_wet	Blue	F	N	wet	U	27.1272	127.544	17.54	Nishiwaki (1950)
N.No.337.B.F.	Balaenoptera_musculus	Blue_wet	Blue	F	N	wet	U	22.5552	55.3306	10.21	Nishiwaki (1950)
H.No.631.B.F.	Balaenoptera_musculus	Blue_wet	Blue	F	N	wet	U	23.1648	77.425	13.299	Nishiwaki (1950)
N.No.411.B.F.	Balaenoptera_musculus	Blue_wet	Blue	F	N	wet	U	26.2128	108.62	16.26	Nishiwaki (1950)
N.no.415.B.M.	Balaenoptera_musculus	Blue_wet	Blue	M	N	wet	U	23.4696	97.63	14.64	Nishiwaki (1950)
H.No.734.B.M.	Balaenoptera_musculus	Blue_wet	Blue	M	N	wet	U	22.86	86.267	16.734	Nishiwaki (1950)
H.No.736.B.F.	Balaenoptera_musculus	Blue_wet	Blue	F	N	wet	U	22.2504	62.328	11.261	Nishiwaki (1950)
H.No. 742.B.F.	Balaenoptera_musculus	Blue_wet	Blue	F	N	wet	U	23.4696	82.289	13.671	Nishiwaki (1950)
RN.no.462.B.F	Balaenoptera_musculus	Blue_wet	Blue	F	N	wet	U	26.8224	113.7454545	17.31	Nishiwaki (1950)
H.No.745.B.F.	Balaenoptera_musculus	Blue_wet	Blue	F	N	wet	U	23.1648	84.28690229	13.832	Nishiwaki (1950)
N.No.471.B.M.	Balaenoptera_musculus	Blue_wet	Blue	M	N	wet	U	24.384	85.35335042	14.87	Nishiwaki (1950)
H.No.819.B.F.	Balaenoptera_musculus	Blue_wet	Blue	F	N	wet	U	24.9936	94.97111913	16.665	Nishiwaki (1950)
H.No.827.B.M.	Balaenoptera_musculus	Blue_wet	Blue	M	N	wet	U	25.2984	99.3445122	16.644	Nishiwaki (1950)
H.No.831.B.F.	Balaenoptera_musculus	Blue_wet	Blue	F	N	wet	U	24.6888	95.42429907	15.8	Nishiwaki (1950)
H.No.79.B.M.	Balaenoptera_musculus	Blue_wet	Blue	M	N	wet	U	24.6888	76.92545384	16.691	Nishiwaki (1950)
H.No.831.B.F.	Balaenoptera_musculus	Blue_wet	Blue	F	N	wet	U	24.9936	99.71041056	16.235	Nishiwaki (1950)
1208	Balaenoptera_musculus	Blue_wet	Blue	M	N	wet	U	25.2984	109.93	20.551	Ohno and Fujino (1952)
961	Balaenoptera_musculus	Blue_wet	Blue	M	N	wet	U	23.7744	79.254	12.338	Ohno and Fujino (1952)
	Balaenoptera_musculus	Blue_wet	Blue	M	N	wet	U	20.3	48.91	9.43	Ash (1952) in Lockyer (1976)
	Balaenoptera_musculus	Blue_wet	Blue	M	N	wet	U	27.6	190	26	Voronin (1948) in Tomlin (1967) in Lockyer (1976
	Balaenoptera_musculus	Blue_wet	Blue	M	N	wet	U	27.1	136.4	18.49	Winston (1950) in Tomlin (1967) in Lockyer (1976
	Balaenoptera_musculus	Blue_wet	Blue	F	Y	wet	U	27.2	122	22.28	Laurie (1933) in Lockyer (1976)
	Balaenoptera_musculus	Blue_wet	Blue	U	N	wet	U	16	23		Krogh (1934) in Lockyer (1976)
	Balaenoptera_musculus	Blue_wet	Blue	U	N	wet	U	7	2		Krogh (1934) in Lockyer (1976)
	Balaenoptera_musculus	Blue_wet	Blue	U	N	wet	U	29.5	163		Laurie (1933) in Lockyer (1976)
	Balaenoptera_musculus	Blue_wet	Blue	U	N	wet	U	23.7	63		Andrews (1916) in Lockyer (1976)
H.No.152.F.M.	Balaenoptera_physalus	Others_wet	Fin	M	N	wet	U	19.5072	40.298	7.9	Nishiwaki (1950)
N.No.152.F.M.	Balaenoptera_physalus	Others_wet	Fin	M	N	wet	U	20.4216	45.238	8.938	Nishiwaki (1950)
H.No.284.F.F.	Balaenoptera_physalus	Others_wet	Fin	F	N	wet	U	21.0312	51.667	8.338	Nishiwaki (1950)
H.No.314.F.M.	Balaenoptera_physalus	Others_wet	Fin	M	N	wet	U	20.1168	43.087	8.792	Nishiwaki (1950)
N.No.211.F.M.	Balaenoptera_physalus	Others_wet	Fin	M	N	wet	U	19.2024	40.21	6.27	Nishiwaki (1950)
N.No.224.F.F.	Balaenoptera_physalus	Others_wet	Fin	F	N	wet	U	22.5552	64.262	10.49	Nishiwaki (1950)
N.No.225.F.F.	Balaenoptera_physalus	Others_wet	Fin	F	N	wet	U	22.86	57.602	11.42	Nishiwaki (1950)
N.No.236.F.F.	Balaenoptera_physalus	Others_wet	Fin	F	N	wet	U	22.5552	69.542	10.2	Nishiwaki (1950)
N.No.254.F.F.	Balaenoptera_physalus	Others_wet	Fin	F	N	wet	U	21.9456	60.723	9.37	Nishiwaki (1950)
N.No.262.F.M.	Balaenoptera_physalus	Others_wet	Fin	M	N	wet	U	19.5072	41.648	7.08	Nishiwaki (1950)
N.No.325.F.F.	Balaenoptera_physalus	Others_wet	Fin	F	N	wet	U	21.6408	57.682	7.82	Nishiwaki (1950)
N.No.357.F.F.	Balaenoptera_physalus	Others_wet	Fin	F	N	wet	U	21.6408	58.512	8.96	Nishiwaki (1950)
H.No.617.F.M.	Balaenoptera_physalus	Others_wet	Fin	M	N	wet	U	21.0312	47.576	7.883	Nishiwaki (1950)
H.No.702.F.F.	Balaenoptera_physalus	Others_wet	Fin	F	N	wet	U	20.7264	47.367	9.067	Nishiwaki (1950)
H.No.816.F.F.	Balaenoptera_physalus	Others_wet	Fin	F	N	wet	U	20.7264	48.498	9.227	Nishiwaki (1950)
N.No.487.F.F.	Balaenoptera_physalus	Others_wet	Fin	F	N	wet	U	20.7264	49.695	7.45	Nishiwaki (1950)
r/N.No.15.F.F.	Balaenoptera_physalus	Others_wet	Fin	F	N	wet	U	20.7264	49.3859	8.012	Nishiwaki (1950)
N.No.21.F.F.	Balaenoptera_physalus	Others_wet	Fin	F	N	wet	U	22.2504	57.1338	10.012	Nishiwaki (1950)
N.No.25.F.M.	Balaenoptera_physalus	Others_wet	Fin	M	N	wet	U	19.2024	40.386	7.002	Nishiwaki (1950)
N.No.85.F.F.	Balaenoptera_physalus	Others_wet	Fin	F	N	wet	U	18.5928	37.371	5.91	Nishiwaki (1950)
H.No.86.F.F.	Balaenoptera_physalus	Others_wet	Fin	F	N	wet	U	21.6408	53.549	9.514	Nishiwaki (1950)
N.No.68.F.F.	Balaenoptera_physalus	Others_wet	Fin	F	N	wet	U	22.2504	58.529	10.675	Nishiwaki (1950)
N.No.105.F.F.	Balaenoptera_physalus	Others_wet	Fin	F	N	wet	U	22.5552	58.222	8.911	Nishiwaki (1950)
N.No.127.F.M.	Balaenoptera_physalus	Others_wet	Fin	M	N	wet	U	20.4216	45.609	8.401	Nishiwaki (1950)
N.No.219.F.M.	Balaenoptera_physalus	Others_wet	Fin	M	N	wet	U	20.4216	49.361787	7.636	Nishiwaki (1950)
N.No.540.F.F.	Balaenoptera_physalus	Others_wet	Fin	F	N	wet	U	21.6408	53.08733087	8.669	Nishiwaki (1950)
H.No.783.F.F.	Balaenoptera_physalus	Others_wet	Fin	F	N	wet	U	23.1648	57.4876	9.132	Nishiwaki (1950)
H.No.795.F.F.	Balaenoptera_physalus	Others_wet	Fin	F	N	wet	U	21.336	60.3307	9.8	Nishiwaki (1950)
H.No.927.F.M.	Balaenoptera_physalus	Others_wet	Fin	M	N	wet	U	19.812	48.366	8.027	Nishiwaki (1950)
487	Balaenoptera_physalus	Others_wet	Fin	M	N	wet	U	20.4216	48.33	8.268	Ohno and Fujino (1952)
417	Balaenoptera_physalus	Others_wet	Fin	M	N	wet	U	20.4216	45.807	7.617	Ohno and Fujino (1952)
507	Balaenoptera_physalus	Others_wet	Fin	F	N	wet	U	20.4216	54.768	9.103	Ohno and Fujino (1952)
1207	Balaenoptera_physalus	Others_wet	Fin	F	N	wet	U	17.3736	34.351	5.173	Ohno and Fujino (1952)
919	Balaenoptera_physalus	Others_wet	Fin	F	N	wet	U	20.7264	49.582	7.894	Ohno and Fujino (1952)
	Balaenoptera_physalus	Others_wet	Fin	M	N	wet	U	18.9	34	11.74	Zenkovich (1937) in Lockyer (1976)
	Balaenoptera_physalus	Others_wet	Fin	M	N	wet	U	18.5	36.9	11	Zenkovich (1952) in Lockyer (1976)
	Balaenoptera_physalus	Others_wet	Fin	M	N	wet	U	15.9	21.17	6.51	Bjarnason and Lingaas (1954) in Lockyer (1976)
	Balaenoptera_physalus	Others_wet	Fin	M	N	wet	U	18.9	41.8	12.48	Bjarnason and Lingaas (1954) in Lockyer (1976)
	Balaenoptera_physalus	Others_wet	Fin	F	Y	wet	U	20.8	53.8	9.65	Zenkovich (1937) in Lockyer (1976)
	Balaenoptera_physalus	Others_wet	Fin	F	N	wet	U	19.9	48.6	8.49	Zenkovich (1937) in Lockyer (1976)
	Balaenoptera_physalus	Others_wet	Fin	F	Y	wet	U	19.8	48.07	11.01	Zenkovich (1952) in Lockyer (1976)
	Balaenoptera_physalus	Others_wet	Fin	F	N	wet	U	21.7	59.39	8.91	Crile (1941) in Lockyer (1976)
8/4/1949	Balaenoptera_borealis	Others_wet	Sei	M	N	wet	U	11.5824	8.527	1.269	Omura (1950)
8/16/1949	Balaenoptera_borealis	Others_wet	Sei	F	N	wet	U	11.5824	8.583	1.205	Omura (1950)
8/27/1949	Balaenoptera_borealis	Others_wet	Sei	F	N	wet	U	11.5824	10.609	1.347	Omura (1950)
9/27/1949	Balaenoptera_borealis	Others_wet	Sei	F	N	wet	U	11.5824	8.892	1.395	Omura (1950)
8/7/1949	Balaenoptera_borealis	Others_wet	Sei	M	N	wet	U	11.8872	10.253	1.327	Omura (1950)
8/24/1949	Balaenoptera_borealis	Others_wet	Sei	F	N	wet	U	11.8872	9.902	1.196	Omura (1950)
8/10/1949	Balaenoptera_borealis	Others_wet	Sei	M	N	wet	U	12.4968	11.377	1.64	Omura (1950)
10/14/1949	Balaenoptera_borealis	Others_wet	Sei	M	N	wet	U	12.4968	11.284	1.568	Omura (1950)
9/20/1949	Balaenoptera_borealis	Others_wet	Sei	F	N	wet	U	12.8016	12.942	1.593	Omura (1950)
10/9/1949	Balaenoptera_borealis	Others_wet	Sei	F	N	wet	U	13.1064	12.217	1.588	Omura (1950)
8/16/1949	Balaenoptera_borealis	Others_wet	Sei	F	N	wet	U	13.4112	13.316	1.672	Omura (1950)
10/5/1949	Balaenoptera_borealis	Others_wet	Sei	F	N	wet	U	13.4112	12.339	1.619	Omura (1950)
9/14/1949	Balaenoptera_borealis	Others_wet	Sei	F	N	wet	U	13.716	13.796	1.709	Omura (1950)
9/19/1949	Balaenoptera_borealis	Others_wet	Sei	F	N	wet	U	14.3256	15.762	1.915	Omura (1950)
10/4/1949	Balaenoptera_borealis	Others_wet	Sei	F	N	wet	U	14.3256	16.358	1.895	Omura (1950)
7/24/1949	Balaenoptera_borealis	Others_wet	Sei	F	N	wet	U	14.6304	15.557	1.741	Omura (1950)
4/13/1948	Balaenoptera_edeni	Others_wet	Bryde	F	N	wet	U	11.2776	8.39	1.14	Omura (1950)
4/16/1948	Balaenoptera_edeni	Others_wet	Bryde	F	N	wet	U	12.4968	14.12	1.92	Omura (1950)
4/13/1948	Balaenoptera_edeni	Others_wet	Bryde	M	N	wet	U	12.8016	11.98	1.72	Omura (1950)
4/15/1948	Balaenoptera_edeni	Others_wet	Bryde	M	N	wet	U	12.8016	11.77	1.72	Omura (1950)
4/15/1948	Balaenoptera_edeni	Others_wet	Bryde	M	N	wet	U	12.8016	13.87	1.9	Omura (1950)
4/14/1948	Balaenoptera_edeni	Others_wet	Bryde	F	N	wet	U	13.1064	13.91	1.85	Omura (1950)
4/16/1948	Balaenoptera_edeni	Others_wet	Bryde	F	N	wet	U	13.1064	15.43	1.85	Omura (1950)
8-Jun-50	Balaenoptera_edeni	Others_wet	Bryde	M	N	wet	U	12.192	11.949	1.836	Fujino (1955)
5/29/1950	Balaenoptera_edeni	Others_wet	Bryde	M	N	wet	U	12.4968	11.752	1.867	Fujino (1955)
8-Jun-50	Balaenoptera_edeni	Others_wet	Bryde	M	N	wet	U	12.4968	11.641	1.956	Fujino (1955)
9-Jun-50	Balaenoptera_edeni	Others_wet	Bryde	M	N	wet	U	12.4968	11.927	1.935	Fujino (1955)
9-Jun-50	Balaenoptera_edeni	Others_wet	Bryde	M	N	wet	U	12.4968	13.611	2.225	Fujino (1955)
6/1/1950	Balaenoptera_edeni	Others_wet	Bryde	M	N	wet	U	12.8016	13.76	2.244	Fujino (1955)
5/28/1950	Balaenoptera_edeni	Others_wet	Bryde	M	N	wet	U	13.4112	13.46	2.262	Fujino (1955)
5/15/1950	Balaenoptera_edeni	Others_wet	Bryde	F	N	wet	U	12.192	13.784	2.516	Fujino (1955)
5/27/1950	Balaenoptera_edeni	Others_wet	Bryde	F	N	wet	U	12.192	9.989	1.858	Fujino (1955)
5/26/1950	Balaenoptera_edeni	Others_wet	Bryde	F	N	wet	U	12.4968	11.315	1.832	Fujino (1955)
5/23/1950	Balaenoptera_edeni	Others_wet	Bryde	F	N	wet	U	12.8016	11.893	1.959	Fujino (1955)
6/4/1950	Balaenoptera_edeni	Others_wet	Bryde	F	N	wet	U	12.8016	12.775	2.187	Fujino (1955)
6/2/1950	Balaenoptera_edeni	Others_wet	Bryde	F	N	wet	U	12.8016	14.85	2.367	Fujino (1955)
5/16/1950	Balaenoptera_edeni	Others_wet	Bryde	F	N	wet	U	12.8016	13.908	2.134	Fujino (1955)
5/22/1950	Balaenoptera_edeni	Others_wet	Bryde	F	N	wet	U	12.8016	12.458	1.983	Fujino (1955)
5/24/1950	Balaenoptera_edeni	Others_wet	Bryde	F	N	wet	U	13.1064	12.792	2.02	Fujino (1955)
6/5/1950	Balaenoptera_edeni	Others_wet	Bryde	F	N	wet	U	13.4112	15.471	2.283	Fujino (1955)
5/16/1950	Balaenoptera_edeni	Others_wet	Bryde	F	N	wet	U	13.4112	12.55	2.214	Fujino (1955)
5/30/1950	Balaenoptera_edeni	Others_wet	Bryde	F	N	wet	U	13.716	16.151	2.693	Fujino (1955)
5/31/4950	Balaenoptera_edeni	Others_wet	Bryde	F	N	wet	U	13.716	15.959	2.567	Fujino (1955)
8/22/1949	Physeter_macrocephalus	Others_wet	SpermJ	M	N	wet	NP	10.0584	9.851	1.094	Omura (1950)
8/26/1949	Physeter_macrocephalus	Others_wet	SpermJ	M	N	wet	NP	10.668	11.931	1.203	Omura (1950)
8/22/1949	Physeter_macrocephalus	Others_wet	SpermJ	F	N	wet	NP	10.9728	11.962	1.196	Omura (1950)
8/11/1949	Physeter_macrocephalus	Others_wet	SpermJ	M	N	wet	NP	11.5824	14.277	1.351	Omura (1950)
9/19/1949	Physeter_macrocephalus	Others_wet	SpermJ	F	N	wet	NP	11.5824	13.838	1.432	Omura (1950)
9/4/1949	Physeter_macrocephalus	Others_wet	SpermJ	M	N	wet	NP	11.8872	16.114	1.469	Omura (1950)
9/26/1949	Physeter_macrocephalus	Others_wet	SpermJ	M	N	wet	NP	11.8872	16.814	1.476	Omura (1950)
10/14/1949	Physeter_macrocephalus	Others_wet	SpermJ	M	N	wet	NP	13.4112	23.898	2.283	Omura (1950)
4/21/1948	Physeter_macrocephalus	Others_wet	SpermJ	M	N	wet	NP	14.0208	28.92	2.75	Omura (1950)
4/24/1948	Physeter_macrocephalus	Others_wet	SpermJ	M	N	wet	NP	14.3256	28.16	2.93	Omura (1950)
9/13/1949	Physeter_macrocephalus	Others_wet	SpermJ	M	N	wet	NP	14.9352	32.232	3.275	Omura (1950)
4/23/1949	Physeter_macrocephalus	Others_wet	SpermJ	M	N	wet	NP	15.8496	37.713	3.136	Omura (1950)
4/21/1948	Physeter_macrocephalus	Others_wet	SpermJ	M	N	wet	NP	16.4592	41.73	3.55	Omura (1950)
H No. 3	Physeter_macrocephalus	Others_wet	SpermA	M	N	wet	Ant	14.9352	36.586	4.633	Ohno and Fujino (1952)
H No. 37	Physeter_macrocephalus	Others_wet	SpermA	M	N	wet	Ant	14.9352	34.467	4.469	Ohno and Fujino (1952)
H No. 104	Physeter_macrocephalus	Others_wet	SpermA	M	N	wet	Ant	14.0208	29.954	3.653	Ohno and Fujino (1952)
H No. 117	Physeter_macrocephalus	Others_wet	SpermA	M	N	wet	Ant	15.5448	37.007	5.291	Ohno and Fujino (1952)
H No. 200	Physeter_macrocephalus	Others_wet	SpermA	M	N	wet	Ant	15.8496	39.925	5.588	Ohno and Fujino (1952)
H No. 202	Physeter_macrocephalus	Others_wet	SpermA	M	N	wet	Ant	14.6304	32.383	4.524	Ohno and Fujino (1952)
H No. 203	Physeter_macrocephalus	Others_wet	SpermA	M	N	wet	Ant	14.6304	34.394	4.723	Ohno and Fujino (1952)
H No. 204	Physeter_macrocephalus	Others_wet	SpermA	M	N	wet	Ant	14.0208	31.674	4.486	Ohno and Fujino (1952)
N No. 5	Physeter_macrocephalus	Others_wet	SpermA	M	N	wet	Ant	16.4592	42.792	6.602	Ohno and Fujino (1952)
N No. 7	Physeter_macrocephalus	Others_wet	SpermA	M	N	wet	Ant	16.1544	46.846	6.776	Ohno and Fujino (1952)
N No. 36	Physeter_macrocephalus	Others_wet	SpermA	M	N	wet	Ant	15.5448	43.014	5.953	Ohno and Fujino (1952)
N No. 76	Physeter_macrocephalus	Others_wet	SpermA	M	N	wet	Ant	16.4592	51.695	7.93	Ohno and Fujino (1952)
N No. 125	Physeter_macrocephalus	Others_wet	SpermA	M	N	wet	Ant	14.9352	38.942	5.973	Ohno and Fujino (1952)
N No. 103	Physeter_macrocephalus	Others_wet	SpermA	M	N	wet	Ant	13.716	26.251	4.083	Ohno and Fujino (1952)
N No. 159	Physeter_macrocephalus	Others_wet	SpermA	M	N	wet	Ant	15.5448	41.373	5.642	Ohno and Fujino (1952)
N No. 166	Physeter_macrocephalus	Others_wet	SpermA	M	N	wet	Ant	14.6304	39.084	5.727	Ohno and Fujino (1952)
596	Megaptera_novaeangliae	Others_wet	Humpback	F	N	wet	U	12.4968	24.817	3.774	Ohno and Fujino (1952)
68B	Eubalaena_japonica	Others_wet	Right	F	N	wet	U	12.6	28.917	3.517	Omura et al. (1969)
62A	Eubalaena_japonica	Others_wet	Right	F	N	wet	U	14.1	47.555	6.928	Omura et al. (1969)
62B	Eubalaena_japonica	Others_wet	Right	M	N	wet	U	14.7	52.894	9.229	Omura et al. (1969)
61C	Eubalaena_japonica	Others_wet	Right	M	N	wet	U	15.1	55.254	7.465	Omura et al. (1969)
68A	Eubalaena_japonica	Others_wet	Right	M	N	wet	U	15.2	48.562	4.769	Omura et al. (1969)
63B	Eubalaena_japonica	Others_wet	Right	F	Y	wet	U	15.4	62.341	8.499	Omura et al. (1969)
62C	Eubalaena_japonica	Others_wet	Right	M	N	wet	U	16.1	67.769	9.383	Omura et al. (1969)
63A	Eubalaena_japonica	Others_wet	Right	F	Y	wet	U	16.1	74.299	9.598	Omura et al. (1969)
63C	Eubalaena_japonica	Others_wet	Right	M	N	wet	U	16.4	78.499	10.403	Omura et al. (1969)
61B	Eubalaena_japonica	Others_wet	Right	M	N	wet	U	17	65.76	8.897	Omura et al. (1969)
61A	Eubalaena_japonica	Others_wet	Right	M	N	wet	U	17.1	67.239	9.992	Omura et al. (1969)
A2937	Eubalaena_australis	Others_dry	Eubalaena_australis	F	U	dry	U	14	42.435	1.849	Robineau and Buffrenil (1976)
A2936	Balaena_mysticetus	Others_dry	Balaena_mysticetus	M	U	dry	U	14.76	49.885	2.023	Robineau and Buffrenil (1976)
A5804	Megaptera_novaeangliae	Others_dry	Megaptera_novaeangliae	F	U	dry	U	13.37	34.582	1.209	Robineau and Buffrenil (1976)
A5805	Balaenoptera_musculus	Blue_dry	Balaenoptera_musculus	M	U	dry	U	23.29	80.454	2.958	Robineau and Buffrenil (1976)
A5806	Balaenoptera_musculus	Blue_dry	Balaenoptera_musculus	F	U	dry	U	24.15	90.516	3.393	Robineau and Buffrenil (1976)
A5681	Physeter_macrocephalus	Others_dry	Physeter_macrocephalus	M	U	dry	U	14.52	32.941	1.67	Robineau and Buffrenil (1976)
Pontoporia_blainvillei-Bu1990	Pontoporia_blainvillei	Others_dry	P_bl	U	U	dry	U		0.0245	0.00084	Bianucci et al. (2023)
Phocoena_phocoena-Bu1990	Phocoena_phocoena	Others_dry	P_pho	U	U	dry	U		0.0443	0.0016	Bianucci et al. (2023)
Steno_bredanensis-Bu1990	Steno_bredanensis	Others_dry	S_bre	U	U	dry	U		0.081	0.00359	Bianucci et al. (2023)
Tursiops_truncatus-Bu1990	Tursiops_truncatus	Others_dry	T_tru	U	U	dry	U		0.238	0.0088	Bianucci et al. (2023)
Grampus_griseus-Bu1990	Grampus_griseus	Others_dry	G_gri	U	U	dry	U		0.28	0.01141	Bianucci et al. (2023)
Mesoplodon_europaeus-Bu1990	Mesoplodon_europaeus	Others_dry	M_eu	U	U	dry	U		0.857	0.01906	Bianucci et al. (2023)
Mesoplodon_mirus-Bu1990	Mesoplodon_mirus	Others_dry	M_mi	U	U	dry	U		0.9295	0.02373	Bianucci et al. (2023)
Mesoplodon_carlhubbsi-Bu1990	Mesoplodon_carlhubbsi	Others_dry	M_ca	U	U	dry	U		1.432	0.03236	Bianucci et al. (2023)
1041	Delphinus_delphis	Others_dry	Common	M	U	dry	U	1.26	0.019	0.00076	Buffrenil (1985)	0.04
1087	Delphinus_delphis	Others_dry	Common	M	U	dry	U	0.99	0.0085	0.0004638	Buffrenil (1985)	0.054564706
1220	Delphinus_delphis	Others_dry	Common	M	U	dry	U	1.17		0.00078	Buffrenil (1985)	#DIV/0!
1282	Delphinus_delphis	Others_dry	Common	F	U	dry	U	1.45		0.0011945	Buffrenil (1985)	#DIV/0!
975	Delphinus_delphis	Others_dry	Common	M	U	dry	U	1.48		0.0014016	Buffrenil (1985)	#DIV/0!
1073	Delphinus_delphis	Others_dry	Common	M	U	dry	U	1.71	0.058	0.001997	Buffrenil (1985)	0.034431034
1081	Delphinus_delphis	Others_dry	Common	M	U	dry	U	1.74	0.055	0.0019619	Buffrenil (1985)	0.035670909
1226	Delphinus_delphis	Others_dry	Common	F	U	dry	U	1.63	0.047	0.0018567	Buffrenil (1985)	0.039504255
987	Delphinus_delphis	Others_dry	Common	M	U	dry	U	1.65		0.0019273	Buffrenil (1985)	#DIV/0!
998	Delphinus_delphis	Others_dry	Common	M	U	dry	U	1.77		0.0021653	Buffrenil (1985)	#DIV/0!
1102	Delphinus_delphis	Others_dry	Common	F	U	dry	U	1.77	0.066	0.0022949	Buffrenil (1985)	0.034771212
1194	Delphinus_delphis	Others_dry	Common	M	U	dry	U	1.8	0.065	0.00265434	Buffrenil (1985)	0.040836
1242	Delphinus_delphis	Others_dry	Common	M	U	dry	U	1.87	0.063	0.0021594	Buffrenil (1985)	0.03427619
1244	Delphinus_delphis	Others_dry	Common	M	U	dry	U	1.8	0.06	0.0019431	Buffrenil (1985)	0.032385
1280	Delphinus_delphis	Others_dry	Common	M	U	dry	U	1.84	0.07	0.0021208	Buffrenil (1985)	0.030297143
1286	Delphinus_delphis	Others_dry	Common	M	U	dry	U	1.79		0.0023347	Buffrenil (1985)	#DIV/0!
1570	Delphinus_delphis	Others_dry	Common	M	U	dry	U	1.43	0.03	0.0013038	Buffrenil (1985)	0.04346
1065	Delphinus_delphis	Others_dry	Common	F	U	dry	U	1.89		0.0024306	Buffrenil (1985)	#DIV/0!
1213	Delphinus_delphis	Others_dry	Common	M	U	dry	U	1.73	0.072	0.0025268	Buffrenil (1985)	0.035094444
1113	Delphinus_delphis	Others_dry	Common	M	U	dry	U	1.94	0.071	0.0034219	Buffrenil (1985)	0.048195775
1173	Delphinus_delphis	Others_dry	Common	M	U	dry	U	1.75		0.0022144	Buffrenil (1985)	#DIV/0!
1611	Delphinus_delphis	Others_dry	Common	F	U	dry	U	1.98	0.09	0.0031971	Buffrenil (1985)	0.035523333
1521	Delphinus_delphis	Others_dry	Common	M	U	dry	U	2.2	0.072	0.0034152	Buffrenil (1985)	0.047433333
1650	Delphinus_delphis	Others_dry	Common	F	U	dry	U	1.7	0.048	0.0019163	Buffrenil (1985)	0.039922917
1064	Delphinus_delphis	Others_dry	Common	M	U	dry	U	1.8		0.002281	Buffrenil (1985)	#DIV/0!
1114	Delphinus_delphis	Others_dry	Common	F	U	dry	U	1.87	0.062	0.0025259	Buffrenil (1985)	0.040740323
1192	Delphinus_delphis	Others_dry	Common	M	U	dry	U	1.87		0.0024941	Buffrenil (1985)	#DIV/0!
1552	Delphinus_delphis	Others_dry	Common	M	U	dry	U	1.77	0.053	0.0018781	Buffrenil (1985)	0.035435849
1056	Delphinus_delphis	Others_dry	Common	M	U	dry	U	1.95	0.056	0.0025714	Buffrenil (1985)	0.045917857
1649	Delphinus_delphis	Others_dry	Common	F	U	dry	U	1.96	0.096	0.0030024	Buffrenil (1985)	0.031275
1669	Delphinus_delphis	Others_dry	Common	M	U	dry	U	1.9	0.0805	0.0027607	Buffrenil (1985)	0.03429441
953	Delphinus_delphis	Others_dry	Common	F	U	dry	U	1.99		0.0029249	Buffrenil (1985)	#DIV/0!
1083	Delphinus_delphis	Others_dry	Common	F	U	dry	U	1.87	0.059	0.0029174	Buffrenil (1985)	0.049447458
1276	Delphinus_delphis	Others_dry	Common	F	U	dry	U	2.01	0.0825	0.0030294	Buffrenil (1985)	0.03672
1520	Delphinus_delphis	Others_dry	Common	M	U	dry	U	2.1	0.078	0.0033116	Buffrenil (1985)	0.04245641
1078	Delphinus_delphis	Others_dry	Common	F	U	dry	U	2.04	0.078	0.0032044	Buffrenil (1985)	0.041082051
1149	Delphinus_delphis	Others_dry	Common	M	U	dry	U	2.15		0.0040757	Buffrenil (1985)	#DIV/0!
1167	Delphinus_delphis	Others_dry	Common	F	U	dry	U	2.08	0.111	0.003415	Buffrenil (1985)	0.030765766
1191	Delphinus_delphis	Others_dry	Common	M	U	dry	U	2.2		0.0047484	Buffrenil (1985)	#DIV/0!
1235	Delphinus_delphis	Others_dry	Common	F	U	dry	U	1.71	0.053	0.0021408	Buffrenil (1985)	0.040392453
1186	Delphinus_delphis	Others_dry	Common	F	U	dry	U	2	0.081	0.0033634	Buffrenil (1985)	0.041523457
1505	Delphinus_delphis	Others_dry	Common	F	U	dry	U	2.02	0.09	0.0037101	Buffrenil (1985)	0.041223333
963	Delphinus_delphis	Others_dry	Common	M	U	dry	U	2.28		0.0039902	Buffrenil (1985)	#DIV/0!
1079	Delphinus_delphis	Others_dry	Common	F	U	dry	U	2.11	0.1065	0.0034253	Buffrenil (1985)	0.032162441
1196	Delphinus_delphis	Others_dry	Common	F	U	dry	U	1.95	0.067	0.0025235	Buffrenil (1985)	0.037664179
1503	Delphinus_delphis	Others_dry	Common	F	U	dry	U	2.15	0.086	0.0030776	Buffrenil (1985)	0.035786047
1039	Delphinus_delphis	Others_dry	Common	F	U	dry	U	2.04	0.075	0.0033232	Buffrenil (1985)	0.044309333
1278	Delphinus_delphis	Others_dry	Common	M	U	dry	U	2.23	0.13	0.0045537	Buffrenil (1985)	0.035028462
957	Delphinus_delphis	Others_dry	Common	F	U	dry	U	2.12		0.0034981	Buffrenil (1985)	#DIV/0!
1068	Delphinus_delphis	Others_dry	Common	F	U	dry	U	1.99		0.0031129	Buffrenil (1985)	#DIV/0!
1221	Delphinus_delphis	Others_dry	Common	M	U	dry	U	2.1		0.0038553	Buffrenil (1985)	#DIV/0!
1260	Delphinus_delphis	Others_dry	Common	F	U	dry	U	2.02	0.086	0.0030365	Buffrenil (1985)	0.03530814
1162	Delphinus_delphis	Others_dry	Common	F	U	dry	U	2.08		0.0036949	Buffrenil (1985)	#DIV/0!
1012	Delphinus_delphis	Others_dry	Common	F	U	dry	U	1.98		0.0029705	Buffrenil (1985)	#DIV/0!
1169	Delphinus_delphis	Others_dry	Common	F	U	dry	U	1.95	0.11	0.0029879	Buffrenil (1985)	0.027162727
1281	Delphinus_delphis	Others_dry	Common	M	U	dry	U	2.22		0.0047495	Buffrenil (1985)	#DIV/0!
1265	Delphinus_delphis	Others_dry	Common	F	U	dry	U	2.08	0.083	0.0037599	Buffrenil (1985)	0.0453
1126	Delphinus_delphis	Others_dry	Common	F	U	dry	U	1.98	0.098	0.0029987	Buffrenil (1985)	0.03059898
1237	Delphinus_delphis	Others_dry	Common	F	U	dry	U	1.99	0.093	0.0032026	Buffrenil (1985)	0.034436559
1541	Delphinus_delphis	Others_dry	Common	F	U	dry	U	2.06	0.086	0.0031678	Buffrenil (1985)	0.036834884
1290	Delphinus_delphis	Others_dry	Common	F	U	dry	U	2.1		0.0035431	Buffrenil (1985)	#DIV/0!
